# Supplementary material for: Calculation of Permeability Coefficients from Solute Equilibration Dynamics: An Assessment of Various Methods
Source: Membranes (Basel). 2022 Feb 23;12(3):254. doi: 10.3390/membranes12030254 (PMC8951150; doi:10.3390/membranes12030254)
Supplement: Supplementary file 1 [file membranes-12-00254-s001.zip]

Archive with 1 entries (1 files):
- membranes-1593294-supplementary.pdf
